# Supplementary material for: Quantitative and Qualitative Difference in Antibody Response against Omicron and Ancestral SARS-CoV-2 after Third and Fourth Vaccination
Source: Vaccines (Basel). 2022 May 17;10(5):796. doi: 10.3390/vaccines10050796 (PMC9145667; doi:10.3390/vaccines10050796)
Supplement: Supplementary file 1 [file vaccines-10-00796-s001.zip]

Archive with 1 entries (1 files):
- vaccines-1712098-supplementary.pdf
